# Supplementary material for: Elastic Shape Analysis of Surfaces with Second-Order Sobolev Metrics: A Comprehensive Numerical Framework
Source: Int J Comput Vis. 2023 Jan 21;131(5):1183–209. doi: 10.1007/s11263-022-01743-0 (PMC10102155; doi:10.1007/s11263-022-01743-0)
Supplement: Supplementary file 1 — (zip 13912 KB) [file 11263_2022_1743_MOESM1_ESM.zip]

Archive with 8 entries (7 files):
- 11263_2022_1743_MOESM1_ESM/
- 11263_2022_1743_MOESM1_ESM/ankle.gif
- 11263_2022_1743_MOESM1_ESM/cat-lion.gif
- 11263_2022_1743_MOESM1_ESM/faces.gif
- 11263_2022_1743_MOESM1_ESM/femur.gif
- 11263_2022_1743_MOESM1_ESM/hands.gif
- 11263_2022_1743_MOESM1_ESM/pose_and_body.gif
- 11263_2022_1743_MOESM1_ESM/skulls.gif
